# Supplementary material for: Biodegradable Polymer Composites Based on Poly(butylene succinate) Copolyesters and Wood Flour
Source: Polymers (Basel). 2025 Mar 26;17(7):883. doi: 10.3390/polym17070883 (PMC11991324; doi:10.3390/polym17070883)
Supplement: Supplementary file 1 [file polymers-17-00883-s001.zip]

Archive with 1 entries (1 files):
- polymers-3519133-supplementary.pdf
